# Supplementary material for: High-Salt Diet Induces Depletion of Lactic Acid-Producing Bacteria in Murine Gut
Source: Nutrients. 2022 Mar 10;14(6):1171. doi: 10.3390/nu14061171 (PMC8950745; doi:10.3390/nu14061171)
Supplement: Supplementary file 1 [file nutrients-14-01171-s001.zip]

Archive with 1 entries (1 files):
- nutrients-1600112-supplementary-done.pdf
